# Supplementary material for: Drought-Induced Xylem Sulfate Activates the ABA-Mediated Regulation of Sulfate Assimilation and Glutathione Redox in Brassica napus Leaves
Source: Metabolites. 2022 Nov 29;12(12):1190. doi: 10.3390/metabo12121190 (PMC9781433; doi:10.3390/metabo12121190)
Supplement: Supplementary file 1 [file metabolites-12-01190-s001.zip]

Archive with 1 entries (1 files):
- metabolites-1999209-supplementary.pdf
